# Supplementary material for: Nutritionally Improved Wheat Bread Supplemented with Quinoa Flour of Large, Medium and Small Particle Sizes at Typical Doses
Source: Plants (Basel). 2023 Feb 4;12(4):698. doi: 10.3390/plants12040698 (PMC9964393; doi:10.3390/plants12040698)
Supplement: Supplementary file 1 [file plants-12-00698-s001.zip]

Archive with 1 entries (1 files):
- plants-2176349-supplementary.pdf
